# Supplementary material for: Comparison of Different Fixation Methods for Combined Histological and Biomolecular Analysis of Fixed and Decalcified Bone Samples
Source: Methods Protoc. 2022 Jul 21;5(4):64. doi: 10.3390/mps5040064 (PMC9326524; doi:10.3390/mps5040064)
Supplement: Supplementary file 1 [file mps-05-00064-s001.zip]

Archive with 2 entries (2 files):
- SupplementalData-S1.pdf
- SupplementalData-S2.pdf
